# Supplementary material for: Red Cell Distribution Width and Inappropriateness of Left Ventricular Mass in Patients with Untreated Essential Hypertension
Source: PLoS One. 2015 Mar 20;10(3):e0120300. doi: 10.1371/journal.pone.0120300 (PMC4368702; doi:10.1371/journal.pone.0120300)
Supplement: S1 Dataset — (XLS) [file pone.0120300.s001.xls]

## Sheet: Original data
Hight	Weight	CRE	BMI	age	sex	smoking	GLU	@2hPBG	TG	HDL	CHO	LDL	heartrate	meanSBP	MDBP	ACR	LVH	LVIST	LVDd	LVSd	PWT	LVM	LVMI	RVDd	RVSd	EF	LVSF	number	ALT	AST	BUN	WBC	RBC	Hb	RDW	C	Hcy	Plt	SBP	DBP
145	53	67	25.2081	63	0	0	5.66	6.84	2.28	0.9	5.79	3.85364	62	136	83	36.9	1	13	41	25	12	227304	161.209	18	29	70	39	1142201	22	36	4.2	5.42	4.41	138	13	0.12	#NULL!	294	167	83
154	46	59	19.3962	60	0	0	5.62	#NULL!	1.69	0.87	5.84	3.20182	96	111	82	41.7	1	11	40	25	10	169487	123.236	17	23	69	38	1856728	13	18	5.9	5.41	4.44	138	12.9	0.31	#NULL!	233	160	100
172	56	79	18.9292	51	1	1	5.58	7.77	1.29	0.78	5.91	4.54364	88	131	86	47.8	1	10.8	51	34	9.6	240583	149.144	19	31	60	32	1992468	46	24	6.7	8.28	5.34	164	14.1	1.79	#NULL!	181	157	113
175	70	85	22.8571	61	1	1	5.64	#NULL!	1.13	0.84	6.88	2.42636	60	127	89	149.7	1	10.9	51	30	9.6	242176	133.755	23	29	70	40	1816649	23	26	4.7	5.12	4.5	147	14.2	0.47	12.6	147	156	111
175	75	91	24.4898	61	1	1	6.22	#NULL!	1.78	0.93	5.1	3.36091	64	143	78	141.7	1	10.7	50	28	9	222140	118.5	20	26	74	43	1824992	13	19	6.1	#NULL!	#NULL!	#NULL!	15.9	2.46	#NULL!	#NULL!	141	95
156	70	78	28.764	55	1	1	6.63	12.97	1.51	0.69	7.48	3.00364	80	145	93	47	1	10	57	34	10	282180	166.507	23	33	71	41	1976313	24	22	9	6.71	5.09	156	13.7	2.3	#NULL!	162	163	103
168	84	93	29.7619	55	1	1	5.16	#NULL!	1.73	1.07	6.11	4.25364	96	153	104	178.9	1	12	50	34	11.7	286315	147.047	29	20	60	32	1784884	29	22	6.2	#NULL!	#NULL!	#NULL!	16.6	1.87	#NULL!	#NULL!	159	119
157	52	63	21.0962	46	0	0	6.06	#NULL!	1.7	1.07	5.87	4.02727	60	134	72	46.4	1	9	46	30	8.5	165047	112.246	17	25	63	34	192028	15	21	4.7	4.86	4.14	128	13.9	1.96	8.4	167	150	107
165	65	82	23.8751	42	1	1	5.83	#NULL!	1.18	0.53	6.47	4.40364	76	159	99	66.8	1	10	48	33	9.6	206243	122.356	25	#NULL!	60	30	2160925	87	52	6.6	7.31	4.76	146	14.3	0.64	#NULL!	302	153	99
153	60	70	25.6312	49	0	0	5.97	#NULL!	1.75	1.06	5.21	3.05455	72	122	82	35.8	1	10	46	31	10.2	200479	129.475	20	27	59	31	351246	14	16	4.7	#NULL!	#NULL!	#NULL!	13.2	0.48	#NULL!	#NULL!	188	116
165	72	82	26.4463	51	1	1	6.6	#NULL!	1.38	1.04	5.78	4.11273	84	121	84	32.34	1	13	65	37	12	472536	266.188	15	33	73	43	1190326	38	26	7.7	#NULL!	#NULL!	#NULL!	13.5	1.23	#NULL!	#NULL!	164	106
155	49	57	20.3954	49	0	0	5.08	#NULL!	1.8	0.88	6.99	3.29182	96	117	80	32.8	1	10	48	32	8	183967	129.572	23	30	62	33	1696080	23	34	7	#NULL!	#NULL!	#NULL!	12.9	0.32	#NULL!	#NULL!	143	100
168	71	83	25.1559	47	1	1	5.3	#NULL!	2.23	0.81	5.04	3.21636	96	175	122	169.09	1	12	47	31	11.3	253337	142.268	18	24	60	32	2168469	36	23	4.3	#NULL!	#NULL!	#NULL!	14.3	4.83	31.1	#NULL!	156	90
158	45	48	18.026	55	0	0	5.76	#NULL!	2.44	0.85	4.67	2.71091	72	126	82	41.2	1	8.3	47	27	9.2	171080	123.354	28	23	73	42	2155192	14	18	6.2	#NULL!	#NULL!	#NULL!	13.1	0.47	9	#NULL!	153	90
180	76	96	23.4568	37	1	1	5.24	#NULL!	1.75	1.14	6.17	2.23455	80	131	78	33.8	1	10	51	35	10	234257	122.142	20	25	57	30	2186110	9	17	5.5	#NULL!	#NULL!	#NULL!	13.7	0.29	12.3	#NULL!	150	100
162	60	75	22.8624	38	0	0	5.23	#NULL!	1.1	1.48	4.38	2.4	84	159	111	269	1	10	47	28	9	191006	119.133	22	24	71	40	1896315	9	19	4.2	6.87	5.25	161	14.3	0.5	#NULL!	221	141	100
172	75	88	25.3515	43	1	1	6.03	8.26	2.85	0.74	4.94	1.90455	92	143	96	180.3	1	12	55	35	10	301751	162.555	24	28	65	36	2016115	21	20	5.7	9.3	5.25	140	15.2	4.41	#NULL!	275	145	103
162	67	78	25.5296	42	1	1	7.05	15.82	3.11	1.15	7.12	4.55636	90	160	98	272.1	1	10	51	32	10	234257	138.376	19	25	67	37	303795	25	31	4.3	4.42	4.17	145	14.6	7.22	#NULL!	172	147	92
160	59	64	23.0469	48	0	0	6.58	#NULL!	1.06	1.25	4	2.26818	72	143	64	32.8	1	8	47	29	10	177620	112.539	18	26	67	37	312024	16	20	4.1	5.91	4.25	125	14.1	0.79	#NULL!	214	157	110
160	60	73	23.4375	35	0	0	6.15	9.28	1.32	1.14	6.85	3.01	90	138	83	138.5	1	10	45	26	9	177846	111.776	18	18	73	42	573206	19	23	6.5	5.97	4.33	139	13.8	1.55	9	160	150	98
157	62	62	25.1532	51	0	0	5.57	#NULL!	1.14	1.49	4.82	2.81182	72	143	84	35.9	1	9.6	49	27	11	228271	142.812	21	#NULL!	70	40	203236	20	25	5.2	6.1	4.3	95	14.2	0.76	9	315	139	94
160	52	52	20.3125	51	0	0	6.23	11.3	1.36	0.96	5.46	2.88182	78	132	91	30.6	1	9.6	50	35	9	205728	138.193	#NULL!	28	60	32	2165236	10	18	5.6	5.68	4.38	131	13.2	2.98	8.7	335	147	103
165	70	72	25.7117	48	0	0	6.67	#NULL!	1.86	1.1	4.14	2.19455	64	131	81	36.7	1	10.7	48	31	9.2	210539	120.336	17	27	64	34	1448368	13	18	5.9	6.6	4.52	141	13	0.17	#NULL!	239	163	101
160	63	59	24.6094	56	0	0	5.23	#NULL!	1.5	1.15	5.77	2.93818	56	159	91	174.8	1	12.2	45	30	9	206939	126.995	19	28	61	33	2128855	18	23	4.3	#NULL!	#NULL!	#NULL!	16.2	0.53	11.3	#NULL!	147	98
170	68	68	23.5294	48	1	1	5.3	7.59	1.23	0.91	5.9	3.43091	90	141	97	77.5	1	9.5	48	32	10	204819	116.74	22	32	62	33	731747	27	18	3.7	7.92	4.58	133	13	7.94	#NULL!	267	148	100
172	70	79	23.6614	35	1	1	5.18	#NULL!	1.87	1.12	5.81	3.84	80	143	98	76.4	1	11.5	54	37	11	301829	168.403	22	32	58	30	1421532	45	31	6.5	6.24	5.41	160	14	5.7	14.1	165	148	102
170	84	86	29.0657	41	1	1	7.27	11.33	2.32	1.15	4.24	2.03545	87	125	81	44.3	1	10.2	52.7	33.4	7.9	216859	110.682	23	26.6	66	37	1835367	15	22	5.5	9.81	4.98	161	13	28.9	#NULL!	195	143	102
170	84	80	29.0657	47	1	1	5.9	#NULL!	1.79	1.33	5.86	2.71636	76	152	108	197.8	1	12	56	38	12	349826	178.546	16	35	57	30	1942596	17	20	6.5	4.71	4.52	145	14	2	#NULL!	208	153	105
159	60	52	23.7332	55	0	0	5.46	6.11	1.05	1.1	5.2	3.62273	72	144	83	33.7	1	10	38	23	20	269929	170.302	27	69	38	100	1936213	10	17	4.5	4.98	4.6	139	13.7	1.06	#NULL!	311	167	92
182	80	83	24.1517	38	1	0	4.86	#NULL!	2.26	1.25	6.5	4.12273	72	130	77	43.9	1	10	49.7	30	10.8	236731	119.483	16	27.8	66	36	2130882	25	25	4.2	#NULL!	#NULL!	#NULL!	12.9	3.47	12.4	#NULL!	149	97
169	70	74	24.5089	36	1	1	5.23	#NULL!	1	1.29	4.93	2.18545	76	135	75	33.56	1	11	54	36	11	292759	165.028	25	31	60	32	1862084	32	19	4.9	5.95	5.13	161	13	0.31	#NULL!	192	153	103
160	60	53	23.4375	52	0	0	7.09	#NULL!	2.83	1.11	5.77	3.37364	95	116	83	134.7	1	10	48	32	10	211980	133.229	26	62	33	75	288357	74	48	5.1	5.87	4.99	141	13	0.82	#NULL!	266	149	100
163	57	56	21.4536	42	0	0	5.44	6.44	1.85	0.85	5.39	2.69909	68	150	100	62.4	1	8	50	34	9	182780	116.346	21	31	61	33	2019092	10	16	4	#NULL!	#NULL!	#NULL!	14.3	0.2	#NULL!	#NULL!	158	90
179	80	82	24.968	37	1	1	6.74	#NULL!	2.83	1.32	6.43	3.82364	63	142	93	162.7	1	12	55	39	12	339717	173.06	20	29	55	29	135643	28	19	6.1	6.56	5.23	160	13.7	4.47	#NULL!	261	138	95
178	81	78	25.565	43	1	1	7.16	9.65	1.67	0.67	4.98	3.25091	66	143	93	33.7	1	9	54	28	10	240802	122.253	18	29	79	48	740711	50	106	5	4.21	4.87	151	13.7	1.05	12.4	197	145	97
155	70	66	29.1363	45	0	0	6.27	9.87	2.78	1.36	6.36	3.73636	76	137	71	30.1	1	10	45.3	28.7	10.8	203665	120.612	#NULL!	26.6	67	37	75433	18	17	5.2	4.86	4.51	136	12.9	2.77	#NULL!	194	138	99
152	57	59	24.6711	35	0	0	5.07	9.46	1.02	1.14	5.14	3.53636	80	130	81	35.9	1	11.9	41	26	9	174972	116.346	18	24	64	35	1885286	#NULL!	#NULL!	4.5	#NULL!	#NULL!	#NULL!	13	#NULL!	#NULL!	#NULL!	137	97
174	80	77	26.4236	41	1	0	5.52	#NULL!	1.78	1.16	4.9	1.93091	72	158	105	164.5	1	12	58	36	12	370493	191.717	25	30	61	38	1819004	38	28	5.6	#NULL!	#NULL!	#NULL!	15.3	0.19	#NULL!	#NULL!	147	105
176	80	80	25.8264	37	1	0	5.43	#NULL!	2.3	1.27	4.61	2.29455	80	133	85	37.2	1	11	48	26	11	241691	124.282	18	26	76	45	2183678	23	22	4.5	#NULL!	#NULL!	#NULL!	13.8	1.5	14.3	#NULL!	147	87
165	80	76	29.3848	42	1	1	5.17	4.42	2.79	0.91	4.16	1.98182	78	136	94	251.4	1	11	49	30	11	249859	133.074	23	31	69	39	1819768	14	16	4	5.25	4.65	144	13.9	1.14	13.8	199	149	108
156	70	53	28.764	61	0	0	6.61	#NULL!	2.58	0.76	5.78	3.84727	72	140	85	59.1	1	11.3	48	33	10	231096	136.364	23	28	57	30	1574904	98	#NULL!	4.1	7.6	4.77	144	13.4	#NULL!	#NULL!	313	137	92
178	90	86	28.4055	38	1	0	5.49	6.07	1.73	0.56	5.57	4.22364	88	151	106	144.8	1	11	53	32	9	249732	119.781	23	30	69	39	2001931	26	23	5.5	8.29	4.78	144	14.3	1.86	#NULL!	296	155	81
156	62	56	25.4767	43	0	0	6.04	#NULL!	1.614	0.69	6.4	4.97636	78	132	70	44.7	1	10.7	53	36	10.7	273458	171.738	15	27	59	31	1368693	9	10	4	10.83	4.48	105	14	19.86	#NULL!	138	141	93
168	69	59	24.4473	48	0	0	5.22	4.34	1.91	1.25	5.99	2.77182	76	147	99	83.4	1	10.8	48	34	10.4	229600	130.819	21	24	55	28	479026	27	22	4.7	12.09	4.6	137	13.2	3.46	#NULL!	227	132	100
170	75	68	25.9516	42	1	0	5.45	7.83	2.4	0.9	5.12	3.12909	87	148	107	145.8	1	12	46	32	12	255477	138.537	23	23	59	31	1792693	22	17	4.3	6.26	5.13	139	13.7	1.75	#NULL!	296	148	94
173	65	62	21.7181	36	1	0	5.39	#NULL!	2.4	1.15	5.01	2.76909	80	156	108	98.6	1	12	48	30	12	273149	157.489	20	22	67	37	2115130	20	19	3.9	6.21	4.89	157	14.3	0.16	49	234	158	99
180	95	88	29.321	39	1	0	5.66	#NULL!	2.37	1.03	5.62	3.51273	72	168	108	142.7	1	11.5	48	28	10.5	241691	111.837	20	26	68	38	2215607	#NULL!	#NULL!	4.9	9.6	5.55	163	15.9	#NULL!	#NULL!	293	141	99
172	92	86	31.0979	38	1	0	5.13	5.7	2.31	0.9	4.8	2.85	84	159	109	98.6	1	10	53	32	10	249732	120.417	25	69	39	52	1965121	26	18	5	7.72	4.81	154	14	2.1	39.4	236	158	119
172	75	70	25.3515	37	1	0	5.71	5.57	2.58	1.09	5.72	3.45727	80	143	92	48.7	1	10.6	48	28	9.8	217785	117.322	22	32	74	43	1805420	24	20	4.6	4.77	4.71	142	13	0.36	#NULL!	263	143	96
172	75	60	25.3515	49	0	0	6.18	#NULL!	2.46	1.02	5.78	3.64182	80	142	69	37.7	1	11	53	33	9.5	258102	139.041	#NULL!	28	67	37	985029	8	17	4.6	7.75	4.4	125	13.8	#NULL!	#NULL!	216	155	100
150	65	55	28.8889	43	0	0	5.66	#NULL!	1.05	1.22	6.11	4.41273	80	160	94	89.5	1	9.5	49	27	9	197480	123.882	22	30	76	45	1719307	21	20	4.5	6.19	4.76	107	14.5	0.98	#NULL!	301	152	95
170	86	68	29.7578	48	1	0	7.37	5.22	1.96	1.04	5.23	3.29909	76	167	112	178	1	14	41	27	13	255318	128.63	#NULL!	25	65	35	1863352	56	31	3.9	6.26	5.53	168	14.7	1.15	#NULL!	204	191	125
180	85	74	26.2346	38	1	0	5.92	8.18	2.18	1.25	5.78	3.53909	90	155	113	223.1	1	9.9	58	36	8.2	255409	125.626	22	30	64	35	2039130	19	18	5.2	#NULL!	#NULL!	#NULL!	15.7	0.29	#NULL!	#NULL!	161	110
173	85	84	28.4005	42	1	0	5.63	6.4	1.84	1.06	5.09	3.19364	68	138	96	83	1	10	52	33	10	241932	121.549	22	32	65	33	1627744	23	18	6.2	6.16	4.46	133	13.2	1.75	10.5	332	154	103
176	80	66	25.8264	42	1	0	5.66	#NULL!	2.9	0.81	7.46	3.33182	80	128	86	58.2	1	10	55	33	10.4	272764	140.26	25	25.9	70	40	2028523	76	43	3.9	#NULL!	#NULL!	#NULL!	13.7	0.53	#NULL!	#NULL!	142	89
180	105	82	32.4074	45	1	0	5.81	14.97	1.17	1.35	7.75	3.86818	84	159	104	128.3	1	11.6	55	36	11	312937	136.707	25	40	63	34	2170633	15	16	5	9.33	4.97	148	14.4	4.58	13.9	283	163	103
170	90	69	31.1419	44	1	0	5.16	5.09	2.26	0.95	5.56	3.58273	70	151	92	48.1	1	11	50	26	9.8	239077	117.419	22	69	37	83	2222054	27	21	5.1	#NULL!	#NULL!	#NULL!	14	2.07	7.6	#NULL!	138	101
170	90	71	31.1419	39	1	0	6.74	4.83	1.11	1.11	5.41	2.79545	76	161	97	76.1	1	11	53	34	11	283904	139.435	17	26	65	36	2192340	17	18	5.6	6.86	5.41	158	14.1	0.23	21.8	239	156	109
178	102	72	32.1929	49	1	0	6.18	7.77	1.07	0.89	5.1	2.72364	72	149	104	31.2	1	10	54	36	10.8	271473	121.275	21	38	61	33	2179555	41	25	3.5	7.54	4.89	150	13.2	2.4	35.6	255	130	91
176	80	59	25.8264	38	1	0	5.23	#NULL!	2.67	1.06	5.66	3.38636	84	147	96	79.3	1	10.6	48	31	10.1	222183	114.251	19	30	64	35	2155844	41	23	4.8	4.46	5.2	166	13.9	1	9.9	227	145	96
176	87	64	28.0863	36	1	0	6.84	#NULL!	2.63	1.26	5.57	2.91455	71	126	83	34	1	12.5	46	29	12.5	270984	133.208	17	26	67	37	1182118	31	51	6.4	#NULL!	#NULL!	#NULL!	13.1	1.23	10.2	#NULL!	154	104
167	75	53	26.8923	36	0	0	5.42	8.69	1.92	1.04	5.53	3.61727	64	121	84	33.2	1	10.2	47	32	10.2	210440	115.259	#NULL!	28	60	32	2188509	86	59	4.4	5.86	5.16	151	12.8	1.04	8.3	254	160	107
174	85	52	28.075	36	1	0	7.11	#NULL!	2.02	1.06	5.39	3.41182	76	159	105	141.1	1	10	50	32	10	226706	113.552	20	24	56	30	2154832	58	72	3.7	#NULL!	#NULL!	#NULL!	14.5	2.78	9.4	#NULL!	149	106
169	84	50	29.4107	38	0	0	5.48	#NULL!	2.54	1.27	5.74	2.21545	85	149	104	96.3	1	11.5	49	36	10.8	254597	130.349	20	32	60	30	983195	16	19	2.7	8.49	4.26	123	14	21.28	#NULL!	311	142	99
174	70	94	23.1206	49	1	1	5.12	6.37	1.78	0.74	6.51	3.76091	68	153	95	29.6	1	11	45	27	11	218010	120.815	21	29	72	41	2006250	16	20	4.3	#NULL!	#NULL!	#NULL!	13	1.29	#NULL!	#NULL!	167	115
165	62	79	22.7732	53	1	1	4.82	#NULL!	1.44	1.12	4.4	2.62545	68	152	96	26.8	1	9.8	47	29	9	188296	114.313	19	32	67	37	1922758	31	23	5.3	6.71	5.08	166	13	0.45	13.6	228	150	118
156	57	72	23.4221	50	0	0	6.01	#NULL!	2.9	1.54	4.84	1.98182	68	131	81	22.9	1	10	46	31	10.2	200479	131.178	16	26	62	33	2117816	17	14	4	4.87	4.16	111	14.1	0.32	11.5	349	140	94
177	80	86	25.5354	55	1	0	5.49	#NULL!	1.54	1.22	5.17	3.25	90	150	94	28.9	1	10.4	51	30	9	224900	115.286	22	35	71	40	1808247	33	25	4.3	7.22	5.33	159	13.1	2.11	#NULL!	262	149	92
173	67	83	22.3863	40	1	0	6.14	10.42	1.21	1.1	6.08	2.43	84	144	86	22.5	1	10	48	31	9	197764	112.366	21	23	64	35	2159603	13	13	4.5	9.7	5.29	163	13.6	0.37	19.9	215	147	89
157	86	86	34.8899	59	0	0	4.98	#NULL!	1.04	1.08	5.34	3.78727	68	130	71	27.5	1	10	48	29	10	211980	111.241	22	26	62	33	21402	12	19	5.4	6.62	4.44	133	13.1	10.58	#NULL!	166	142	95
166	71	68	25.7657	62	0	0	5.33	7.38	1.97	1.58	5.69	3.21455	72	143	72	24.9	1	10	46	28	10.8	208758	118.042	18	27	67	37	631804	23	31	6.1	#NULL!	#NULL!	#NULL!	12.8	0.69	14.6	#NULL!	157	107
165	75	76	27.5482	54	1	0	6.22	6.95	1.65	0.79	4.7	3.16	60	136	82	21.8	1	11	52	33	11	275187	151.735	24	37	66	36	233599	29	25	4.7	5.4	4.91	151	13.5	2.35	#NULL!	200	170	107
162	60	60	22.8624	53	0	0	5.38	#NULL!	1.36	0.73	5.24	3.69182	64	137	82	23.1	1	9	47	25	9	177620	110.784	23	26	77	46	2171580	15	13	4.7	#NULL!	#NULL!	#NULL!	12	0.33	7.7	#NULL!	140	93
179	85	93	26.5285	44	1	0	5.71	#NULL!	2.19	0.97	5.77	3.80455	86	147	95	23.4	1	11.7	54.8	31.4	12	331923	163.751	22	29.5	73	43	738843	62	36	5.2	5.96	5.09	162	12.9	1.35	#NULL!	209	153	107
178	95	87	29.9836	59	1	1	5.43	8.58	1.22	1.01	4.9	3.33545	88	146	94	24.4	1	10.7	50	32	10	237515	110.529	25	28	66	36	1831966	24	22	4.9	4.97	5.49	169	12.5	#NULL!	#NULL!	208	143	100
177	70	75	22.3435	44	1	0	4.97	#NULL!	1.78	0.82	7.16	3.43091	90	138	96	29.6	1	12	44	30	13	253044	138.822	22	29	60	32	123358	20	31	4.3	#NULL!	#NULL!	#NULL!	12.9	6.27	#NULL!	#NULL!	147	88
152	51	59	22.0741	36	0	0	4.94	#NULL!	1.31	1.28	4.62	2.74455	72	135	73	25.7	1	9	44	25	10	171444	120.134	20	24	74	43	2100304	22	27	4.9	#NULL!	#NULL!	#NULL!	12.2	6.93	#NULL!	#NULL!	163	110
161	61	62	23.533	47	0	0	5.44	4.18	1.39	1.25	5.26	3.07818	84	138	76	23.9	1	11	49	33	11	249859	155.192	24	25	62	34	991171	21	27	3.5	6.77	4.14	122	13.6	2.96	#NULL!	245	142	92
168	77	68	27.2817	58	1	0	5.15	#NULL!	1.92	1.49	5.16	2.79727	73	137	89	22.1	1	9.8	51	36	9.1	217223	116.944	22	23	56	29	1931882	19	19	4.5	#NULL!	#NULL!	#NULL!	12.6	0.34	27.3	#NULL!	173	111
180	90	93	27.7778	42	1	0	5.28	6.15	1.63	0.87	5.4	2.78909	86	128	84	25.3	1	11	50	33	11	258164	123.105	21	31	62	34	1748429	22	24	6.8	#NULL!	#NULL!	#NULL!	11.7	1.43	#NULL!	#NULL!	157	109
164	77	73	28.6288	50	1	1	6.29	10.61	1.83	0.8	5.72	4.08818	64	151	105	26	1	10	48	32	10	211980	115.64	18	29	62	33	2161691	42	20	4.1	7.72	5.77	168	13.6	1.02	8	263	143	99
173	65	63	21.7181	48	1	0	6.46	#NULL!	1.92	0.96	5.15	3.31727	66	138	93	28.2	1	12	46	28	12	255477	147.3	19	26	70	40	1836450	37	22	4.8	#NULL!	#NULL!	#NULL!	11.7	0.38	#NULL!	#NULL!	145	110
168	67	72	23.7387	37	1	0	5.14	6.99	1.46	0.98	4.51	1.86636	96	117	80	22.2	1	10.5	50	31	10	234405	135.533	21	27	68	38	2073781	12	19	5.7	6.66	4.47	153	12.3	0.84	11.9	218	147	107
183	90	78	26.8745	55	1	0	5.28	5.55	2.5	0.89	5.15	3.12364	84	133	88	25.8	1	10	51	33	10	234257	110.739	22	35	66	36	1882248	80	42	4.8	6.98	5.38	172	12.9	0.42	#NULL!	243	153	102
173	85	81	28.4005	46	1	0	5.88	7.34	2.16	0.93	6.83	4.91818	86	148	107	25.1	1	16	42	26	14	311113	156.307	23	30	69	38	1797696	25	21	5.1	5.19	4.77	159	12.6	0.9	#NULL!	226	150	97
182	90	86	27.1706	42	1	0	5.45	#NULL!	1.92	1.16	6.4	4.36727	72	141	88	25.8	1	10.9	49	34	10.2	235882	111.83	21	34	60	30	1922885	119	54	4.7	8.54	5.25	172	13.5	1.73	#NULL!	219	141	101
170	90	73	31.1419	56	1	0	6.25	7.63	1.97	1.09	6	4.01455	84	136	85	20.9	1	11	50	34	9	226706	111.343	25	30	60	32	574371	37	23	7.1	7.63	4.75	155	13.3	1.53	9.5	292	148	99
155	64	54	26.6389	52	0	0	5.74	5.47	1.96	1.07	4.85	1.88909	76	122	84	24.8	1	9	49	36	10	204641	126.964	23	32	56	30	1878695	14	20	2.8	#NULL!	#NULL!	#NULL!	13	31.85	#NULL!	#NULL!	152	98
165	65	58	23.8751	46	0	0	5.37	5.87	1.93	1.18	4.68	2.42273	80	130	85	24.2	1	11	46	24	11	225766	133.938	20	#NULL!	70	40	640210	20	22	3.3	#NULL!	#NULL!	#NULL!	11.6	0.66	#NULL!	#NULL!	139	97
180	91	86	28.0864	40	1	0	5.56	5.72	1.96	1.08	4.47	2.49909	72	145	97	26	1	12	52	35	12	310289	147.063	22	28	60	32	1503175	18	21	5.3	5.56	5.08	165	12.8	0.22	#NULL!	281	140	100
179	81	72	25.2801	44	1	0	5.44	8.07	2.29	0.97	6.19	4.17909	71	139	88	24.8	1	9	54	30	9	224402	113.575	22	31	67	37	1880819	95	45	3.9	7.3	5.5	167	12.7	1	#NULL!	221	150	100
178	85	62	26.8274	59	1	0	5.77	#NULL!	1.87	1.08	6.04	4.11	88	137	95	23.4	1	10	53	31	10	249732	123.575	19	31	72	42	1846265	20	19	5.5	8.57	5.05	154	13.1	1.64	#NULL!	264	162	111
180	83	73	25.6173	41	1	0	5.39	7.39	1.96	0.81	4.75	3.04909	80	137	94	23.7	1	9	56	37	10	256096	127.569	19	16	60	30	2209792	27	19	6.8	5.46	5.21	154	13	0.21	11.5	243	156	102
170	95	77	32.872	47	1	0	5.66	#NULL!	1.99	1.03	5.63	3.69545	80	143	97	28.9	1	14	45	27	10	246866	117.55	23	#NULL!	70	40	1936532	57	31	5.6	6.27	5.28	167	13.2	1.17	7.3	210	143	90
154	50	44	21.0828	39	0	0	6.39	5.9	1.8	1.24	6.53	4.47182	84	131	72	29.9	1	10.2	45	28	10.2	196132	137.492	25	21.6	68	37	1230981	10	18	4.3	#NULL!	#NULL!	#NULL!	13.3	0.64	#NULL!	#NULL!	148	88
173	77	64	25.7276	42	1	0	5.34	#NULL!	2.85	1	4.27	1.97455	84	146	93	29	1	9	50	32	10	211636	112.095	21	29	65	35	2164429	43	32	5.2	#NULL!	#NULL!	#NULL!	12.7	0.51	8.5	#NULL!	143	92
151	70	48	30.7004	58	0	0	6.56	7.98	2.79	0.96	6.68	4.45182	84	145	83	25.7	1	11	45	31	10.3	208308	125.17	16	30	59	31	1827923	25	23	4.6	#NULL!	#NULL!	#NULL!	12.7	7	17	#NULL!	150	98
187	103	88	29.4547	35	1	0	5.36	5.46	2.08	1.03	4.41	2.43455	66	143	89	23.1	1	12	56	38	12	349826	151.689	20	28	59	32	2104369	44	30	4.2	7.02	5.46	176	13	0.36	20.6	198	153	103
170	110	78	38.0623	45	1	0	5.29	#NULL!	2.71	0.89	5.11	2.98818	80	131	79	26.87	1	11	50	33	11	258164	112.632	21	36	61	33	1724009	89	40	5.2	#NULL!	#NULL!	#NULL!	13.1	2.83	#NULL!	#NULL!	152	108
160	63	45	24.6094	41	0	0	7.21	#NULL!	1.41	1.25	5.15	3.25909	96	121	86	23.9	1	10	48	30	10	211980	130.089	14	25	66	36	1817198	23	22	2.7	8.24	4.51	140	13.4	1.82	#NULL!	351	165	111
185	138	70	40.3214	40	1	0	5.26	#NULL!	1.72	1.27	3.8	1.74818	63	151	93	28.9	1	12	55	38	10	301751	110.048	27	38	57	30	2179050	16	22	4.5	9.23	5.2	159	13.8	1.06	25.3	184	138	101
160	65	86	25.3906	44	1	1	5.67	#NULL!	1.397	1.1	4.98	3.245	84	127	90	17.8	1	9	47	31	11	204804	123.741	19	28	63	34	2178596	24	35	4.8	#NULL!	#NULL!	#NULL!	12.8	1.24	13.1	#NULL!	146	105
157	50	57	20.2848	57	0	1	4.82	#NULL!	1.13	1.03	3.61	1.76636	64	138	84	11.7	1	9	47	30	10	191006	132.203	20	34	65	35	370809	38	35	4.2	4.64	4.44	133	12.8	0.58	#NULL!	181	148	97
180	78	84	24.0741	56	1	0	6.07	#NULL!	1.75	1.11	4.69	1.78455	72	122	82	13.58	1	10.9	53	35	10	264881	136.291	21	33	61	38	1234465	18	21	6.8	5.69	4.88	149	13.4	0.56	#NULL!	266	187	115
168	72	78	25.5102	55	1	0	6.06	#NULL!	1.55	1.21	4.68	2.66545	84	141	97	18.8	1	13.8	43	28	8	200281	111.67	21	25	64	35	2106696	28	22	3.5	5.78	5.68	176	12.7	0.38	17	152	168	105
166	71	80	25.7657	49	1	0	6.09	#NULL!	1.83	1	5.51	3.67818	76	134	87	10.8	1	11	48	30	10	226620	128.143	24	29	68	38	1539731	20	21	4.1	5.53	5.19	160	13.1	1.17	#NULL!	214	139	95
165	65	59	23.8751	61	0	0	5.73	#NULL!	1.53	1.12	5.44	3.42455	60	131	84	12.7	1	9	52	28	8	195403	115.925	#NULL!	20	74	44	900713	11	18	7.7	#NULL!	#NULL!	#NULL!	11.9	0.44	10.5	#NULL!	142	91
170	80	78	27.6817	55	1	0	7.3	5.94	2.19	1.06	6.11	4.05455	78	131	84	13.95	1	9.5	54	35	9.5	240802	126.2	21	36	62	34	1927728	55	30	5.7	6.23	4.97	148	13.3	4.24	10.5	233	158	99
178	72	80	22.7244	43	1	0	6.59	#NULL!	1.47	1.11	5.19	3.41182	96	123	82	13.4	1	9.4	50	31	10	217612	117.343	17	31	62	38	2173469	51	26	4.5	#NULL!	#NULL!	#NULL!	11.5	#NULL!	#NULL!	#NULL!	138	100
167	70	92	25.0995	42	1	0	5.23	#NULL!	1.71	1.16	5.23	3.29273	60	129	86	16.8	1	10.6	46	30	9.6	200479	113.792	20	31	61	32	1537698	27	28	3.7	#NULL!	#NULL!	#NULL!	13.1	0.43	#NULL!	#NULL!	152	90
182	65	76	19.6232	36	1	0	5.06	4.23	1.05	1.26	5.66	1.92273	80	145	90	17.8	1	10	51	35	9	218749	122.254	#NULL!	22	59	31	1655142	17	19	3.79	7.23	5.25	169	13.5	1.18	#NULL!	199	149	85
161	58	68	22.3757	50	1	0	5.4	6.2	1.16	1.43	5.25	3.29273	76	135	84	16.8	1	10	52	32	9.2	229136	145.798	20	32	68	38	1472796	28	21	5.6	6.53	5.96	176	13.2	4.77	#NULL!	284	146	100
180	80	88	24.6914	40	1	0	6	#NULL!	1.75	1.33	5.66	2.53455	80	147	81	16.9	1	10	52	35	10	241932	122.864	20	28	61	33	2169670	41	23	3.6	9.3	4.82	155	12.9	0.27	14	223	152	94
171	88	92	30.0947	44	1	0	6.09	7.71	1.55	1.22	5.5	3.57545	78	131	90	13.6	1	11.1	51	32	10	251827	124.877	20	30	68	38	1846986	16	22	9.9	9.19	5.63	166	13.4	0.76	#NULL!	252	157	100
170	64	63	22.1453	49	1	0	4.61	6.8	1.2	1.22	4.09	2.32455	72	126	82	15.8	1	11.6	43	29	10.6	205554	120.68	21	24	62	32	1203214	36	33	3.7	5.54	4.96	156	13	0.77	#NULL!	204	143	98
179	80	72	24.968	56	1	0	7.3	12.07	2.69	0.76	5.99	3.00727	66	129	86	17.5	1	11	48	30	10	226620	115.446	24	28	66	36	1185267	42	29	8.1	7.12	5.15	165	13.7	4.72	#NULL!	207	154	106
180	83	83	25.6173	46	1	0	4.99	#NULL!	2.29	1.17	7.61	4.99909	84	132	84	19.3	1	10	51	32	10	234257	116.691	19	28	68	38	1933235	61	41	4.4	#NULL!	#NULL!	#NULL!	13	0.36	#NULL!	#NULL!	147	108
158	65	65	26.0375	42	0	0	5.18	#NULL!	2.03	1.14	5.8	3.73727	90	173	116	17.3	1	9	48	30	10	197764	120.375	20	34	66	36	1651625	18	19	2.9	8.02	5.35	150	13.9	0.59	#NULL!	372	144	88
150	65	59	28.8889	49	0	0	5.09	#NULL!	1.67	1.38	4.43	2.29091	88	136	93	13.8	1	10	46	31	9	184367	115.656	17	22	60	32	2183434	15	14	3.2	5.82	5.05	148	13	0.76	12.2	215	137	91
192	80	80	21.7014	38	1	0	5.19	5.65	1.38	1.01	6.84	2.20273	72	142	86	14.6	1	10	55	35	9	248389	121.622	18	24	65	36	2062296	9	15	3.5	5.82	4.88	148	13	1.65	47.3	278	153	92
180	80	68	24.6914	53	1	0	6.12	5.34	1.53	1.02	4.78	3.06455	76	140	91	19.57	1	10	56	38	10	273881	139.089	22	32	60	32	428653	15	20	3.1	5.94	4.85	147	13	4.77	#NULL!	211	165	112
172	86	75	29.0698	50	1	0	5.03	5.73	2.18	0.82	6.62	2.80909	64	123	85	11.1	1	10	52	37	10	241932	121.142	30	35	55	28	664896	14	21	4.5	5.65	4.72	151	13.1	0.58	#NULL!	208	151	86
174	108	91	35.6718	53	1	0	4.85	#NULL!	1.48	0.73	5.8	2.39727	86	131	86	15.7	1	10	58	41	10	290604	126.851	21	35	56	30	1972441	35	25	3.5	3.98	4.75	148	12.7	1.34	#NULL!	192	153	100
172	88	83	29.7458	42	1	0	6.03	9.28	2.13	0.73	5.02	3.32182	60	133	88	11.9	1	10.8	50	32.3	10.1	240643	118.971	23	30	64	35	2131702	52	30	5.6	5.84	5.44	175	13	5.83	9.7	170	155	93
166	73	67	26.4915	45	0	0	5.09	5.21	1.93	1.16	5.49	1.45273	60	130	82	18.9	1	10.8	47	27	10.2	219020	122.078	26	33	73	42	1232223	55	57	5.8	3.46	4.57	145	13.4	0.17	#NULL!	115	143	95
156	60	57	24.6548	41	0	0	5.48	#NULL!	2.11	0.98	5.16	3.22091	80	137	91	18	1	9	47	26	9	177620	113.372	21	#NULL!	70	40	2154133	20	21	3.5	7.41	4.83	141	13.1	2.34	6.5	310	157	110
165	72	58	26.4463	52	0	0	5.7	#NULL!	1.34	1.35	5.94	3.98091	72	125	84	11.1	1	10	50	29	10	226706	127.708	#NULL!	30	71	41	2212117	16	21	4.8	6.23	5.37	141	13.4	1.44	#NULL!	255	156	99
180	74	52	22.8395	63	0	0	5.68	7.3	1.97	0.76	5.21	3.55455	84	138	91	16	1	11	47	28	9.5	211859	111.959	20	32	69	38	1775710	68	32	4.3	6.26	4.94	151	13.1	2.07	#NULL!	173	137	100
150	70	48	31.1111	61	0	0	5.09	#NULL!	2.31	1.11	6.08	3.92	88	170	98	18.9	1	9	50	28	9	196996	118.808	16	31	73	42	1854000	14	17	3.8	5.1	4.86	146	13.9	7.09	#NULL!	230	160	88
158	66	55	26.4381	41	0	0	5.64	6.28	2.08	0.99	3.96	2.02455	84	130	89	10.7	1	11.4	45	26	10	209682	126.642	18	30	72	42	337440	17	17	3.2	5.95	4.63	132	13.3	1.14	#NULL!	211	142	92
170	90	76	31.1419	37	1	0	7	5.69	2.92	0.88	5.96	1.75273	68	131	92	15.88	1	9	52	30	10	225982	110.987	19	27	74	43	2054689	61	40	3.7	7.59	4.99	149	13.1	0.4	13.4	231	163	113
164	85	60	31.6032	50	0	0	5.21	9.16	2.83	1.54	4.46	1.63364	80	128	87	10.5	1	10.4	48.8	29	9.9	222261	114.834	18	33.7	71	40	1852723	27	21	4.1	3.91	4.86	143	13.7	6.11	#NULL!	347	155	109
164	58	46	21.5645	38	0	0	5.25	#NULL!	2.65	1.23	5.79	1.25545	84	140	94	18.4	1	9.6	49	32	8.4	190425	119.772	21	28	65	36	1693136	15	18	4.7	#NULL!	#NULL!	#NULL!	12	0.23	9	#NULL!	145	102
173	90	71	30.0712	37	1	0	7.21	9.49	2.72	1.07	6.61	4.30364	76	138	92	11.8	1	12	48	28	11	257198	125.194	18	30	69	39	1517481	25	21	3.8	#NULL!	#NULL!	#NULL!	11.4	2.85	#NULL!	#NULL!	150	92
180	88	68	27.1605	39	1	0	5.96	5.14	2.08	1.17	4.7	2.58455	72	139	94	12.3	1	11	51	31	11	266607	128.702	20	32	70	40	2134908	41	34	5.3	5.04	4.76	150	12.6	0.88	11.2	241	154	101
150	70	42	31.1111	61	0	0	5.36	8.2	1.35	1.02	5.12	3.48636	80	170	98	18.9	1	9	50	28	9	196996	118.808	16	31	73	42	1854000	35	34	3.6	4.51	4.44	131	13.3	7.07	#NULL!	183	140	102
155	75	59	31.2175	35	0	0	5.1	8.22	2.33	0.99	4.75	1.70091	92	118	82	10.7	1	11	45	22	11	218010	124.392	20	34	70	40	2176844	34	27	3.8	4.3	4.76	145	13.8	0.54	10.8	330	149	99
162	80	52	30.4832	50	0	0	5.36	6.28	2.91	1.02	4.48	2.13727	72	135	88	11.4	1	9	51	31	12	250207	134.571	14	25	69	39	2186092	15	16	2.9	#NULL!	#NULL!	#NULL!	12	1.78	11.5	#NULL!	143	87
155	60	42	24.974	41	0	0	5.34	#NULL!	2.86	1.38	5.33	2.65	80	139	94	19.7	1	9	48	28	9	183967	117.882	18	28	73	42	342645	19	17	4.6	7.07	5.1	146	12.7	0.62	7.2	291	141	92
168	62	73	21.9671	56	1	0	6.09	6.6	1.42	0.89	5.37	3.83455	60	128	80	4.5	1	10	48	32	11	226620	136.067	18	24	62	33	1799297	15	19	5.2	#NULL!	#NULL!	#NULL!	11.9	0.29	#NULL!	#NULL!	140	106
171	72	95	24.623	45	1	1	5.24	#NULL!	1.91	1.16	5.68	1.65182	76	135	71	3.6	1	10	47	29	10	204804	113.039	14	21	68	38	2097809	10	17	4.6	9.59	5.43	165	12.6	2.43	12.4	194	135	100
159	56	59	22.151	63	0	1	5.51	#NULL!	1.42	0.73	4.26	2.68455	80	133	81	6.9	1	9.6	47	28	8.7	181593	118.394	22	27	72	41	1519605	15	20	6.3	3.72	4.74	152	12.8	1.49	14.4	181	153	103
162	72	81	27.4348	55	1	0	6.02	#NULL!	1.297	1.64	4.69	2.46045	96	128	83	7	1	9	49	32	11	219281	124.811	#NULL!	#NULL!	55	28	692852	31	24	5.7	4.64	4.8	152	13.5	0.28	#NULL!	215	140	78
170	65	84	22.4913	41	1	0	5.74	#NULL!	1.16	1.07	5.98	2.38273	76	137	84	5.2	1	10	46	28	11	211550	123.274	20	27	69	39	2243112	36	25	4.3	5.36	5.43	166	13.7	0.79	36	234	140	97
160	60	87	23.4375	43	1	0	5.38	#NULL!	1	1.17	4.66	2.03545	84	134	72	3.6	1	10	47	29	10	204804	128.718	14	21	68	38	2097809	9	17	6.5	9.59	5.43	165	12.6	1.36	9.2	194	163	100
179	85	93	26.5285	49	1	0	6.14	#NULL!	1.9	0.66	6.44	4.71636	72	128	80	4.8	1	10	54	31	11	274974	135.656	22	34	73	32	685707	90	33	5.1	#NULL!	#NULL!	#NULL!	11.9	3.07	#NULL!	#NULL!	143	96
172	80	86	27.0416	45	1	0	6.41	#NULL!	1.66	1.25	4.33	2.32545	84	138	88	5.9	1	12.6	51	33	10.2	280055	145.839	22	27	62	34	326931	22	20	6.6	#NULL!	#NULL!	#NULL!	11.7	17.59	#NULL!	#NULL!	152	98
170	77	79	26.6436	49	1	0	6.14	16.3	1.53	1.36	5.26	3.20455	88	144	88	3.5	1	11.5	47	27	11.5	248730	133.032	19	27	72	42	122482	38	29	6.3	#NULL!	#NULL!	#NULL!	12.5	7.93	#NULL!	#NULL!	145	100
155	49	54	20.3954	40	0	0	5.41	#NULL!	1.31	1.26	4.94	2.08455	72	114	80	4.9	1	9	43	25	10	165160	116.326	16	22	72	41	2220274	18	22	3.6	5.75	4.39	138	13.6	0.17	7.7	222	159	108
155	61	54	25.3902	51	0	0	5.57	5.84	1.81	1.32	4.86	2.71727	64	127	80	3	1	10	48	29	9.1	199167	126.584	20	30	70	40	2160227	15	18	4.5	5.52	4.47	130	12.6	1.92	8.4	287	153	82
180	80	77	24.6914	42	1	0	5.75	5.74	1.611	1.1	5.04	3.20773	72	136	77	0.4	1	11.2	53	35	11	287424	145.967	23	25	61	32	1300681	24	23	6.1	7.76	5.48	161	13.3	0.87	#NULL!	253	142	105
183	96	92	28.6661	36	1	0	5.52	7.34	1.49	0.85	4.73	3.20273	84	116	80	0	1	10.5	58	35	10.5	309830	141.333	25	26	70	40	1893284	17	13	4	7.94	5.6	151	13	2.28	#NULL!	228	139	100
181	85	68	25.9455	48	1	0	4.93	5.61	2.49	0.93	3.89	1.82818	72	132	73	2.1	1	12.5	46	30	12.2	266286	130.584	22	30	64	35	692628	9	17	3.9	6.49	4.87	145	13.6	0.97	12.1	238	142	91
168	78	71	27.6361	35	1	0	6.05	7.21	2.49	1.12	5.31	3.05818	72	134	85	4.1	1	10	50	34	11	242214	129.505	23	29	60	23	2028543	70	34	4.9	#NULL!	#NULL!	#NULL!	13	0.78	9.2	#NULL!	147	107
170	89	71	30.7958	39	1	0	6.14	10.24	2.74	0.98	6.77	4.54455	76	136	92	7.8	1	10	53	32	11	266587	131.759	22	26	69	39	1844182	87	50	3.8	#NULL!	#NULL!	#NULL!	12.4	0.94	16.3	#NULL!	147	102
172	90	59	30.4218	36	1	0	7.72	5.78	2.11	1.03	5.58	3.59091	88	140	72	4.9	1	10.8	53	33	11	280404	136.896	#NULL!	27	67	37	2025993	30	22	3.7	7.69	5.5	165	13.4	2.94	#NULL!	476	146	96
173	70	87	23.3887	63	1	1	5.43	5.84	1.66	0.96	4.83	3.11545	60	135	80	34.6	0	9	47	26	10	191006	106.209	19	25	66	36	2186647	59	30	5.1	11.39	4.85	153	13.3	3.27	9.5	342	147	96
175	55	70	17.9592	60	1	1	5.12	#NULL!	1.6	0.8	6.41	4.88273	84	146	92	40.6	0	8	41	23	8	120909	74.6999	20	21	72	43	2166158	12	16	4.1	6.34	4.73	144	13.1	2.14	8.3	301	147	93
155	42	62	17.4818	47	0	0	5.35	6.18	2.6	0.88	5.81	3.74818	70	133	92	32.78	0	8	37	23	7	93539.6	70.32	16	18	68	37	1673778	8	17	5.29	6.1	4.72	113	13.5	0.18	12.4	275	167	112
160	53	60	20.7031	62	0	0	5.65	#NULL!	1.711	0.92	4.65	2.95227	72	130	88	35.7	0	8.6	48	29	7.5	158880	105.814	24	29	70	40	2051937	17	29	3.2	4.32	4.59	137	12.7	0.56	17.2	136	162	100
156	60	68	24.6548	60	0	1	5.52	8.08	1.881	0.82	5.99	4.315	72	115	81	36.7	0	8.5	40	30	9	131140	83.7047	18	23	60	30	1382391	12	16	4.7	5.29	5.03	153	12.7	2.41	#NULL!	204	147	90
162	57	63	21.7193	61	0	1	5.17	7.49	1.45	1.01	5.24	3.57091	75	128	83	34.9	0	10.6	42	27	7.5	148700	95.022	17	28	65	35	1969223	33	28	5	#NULL!	#NULL!	#NULL!	13.3	0.13	10.5	#NULL!	162	93
154	49	53	20.6612	59	0	0	5.17	7.88	1.82	1.38	6.54	4.33273	76	130	81	47.4	0	9	45	26	8	153078	108.281	16	21	71	40	1837425	11	15	4.3	4.53	4.82	141	12.9	1.68	#NULL!	150	141	91
175	80	94	26.1224	49	1	1	5.46	6.87	1.06	1.05	6.23	4.69818	90	167	115	145.8	0	11	49	33	8.5	211907	109.309	#NULL!	33	61	32	177294	25	20	6.1	5.69	5.44	162	14.1	1.59	#NULL!	165	165	105
161	51	56	19.6752	54	0	0	5.17	#NULL!	1.81	1.33	4.18	2.02727	78	133	89	35.9	0	8.9	41	27	8.5	135452	91.3983	16	21	72	41	1792798	16	23	4.5	#NULL!	#NULL!	#NULL!	12.9	0.19	#NULL!	#NULL!	152	90
168	64	65	22.6757	60	0	0	5.53	10.02	2.79	0.94	5.23	3.02182	92	157	109	39.2	0	9	46	28	9	171387	101.346	26	31	69	39	1598934	17	16	6.2	6.89	4.72	136	13.3	0.35	5.9	283	140	98
175	69	87	22.5306	40	1	1	5.88	5.44	1.97	1.27	6.3	4.13455	96	119	83	33.6	0	9.3	47	29	9.3	185603	103.239	14	24	69	39	1971155	27	24	5.1	#NULL!	#NULL!	#NULL!	11.2	0.39	#NULL!	#NULL!	140	92
170	60	75	20.7612	38	1	1	5.4	6.06	1.83	1.24	6	3.92818	84	124	81	139.5	0	8	43	23	9	141939	85.9144	20	#NULL!	70	40	2005635	15	32	4.9	#NULL!	#NULL!	#NULL!	14.7	0.25	10.6	#NULL!	142	95
177	79	95	25.2163	40	1	1	4.99	4.2	1.54	1.03	4.19	2.46	72	128	88	133	0	9	49	33	8	176627	91.1389	21	30	60	32	605978	12	19	5.1	7.92	5.18	158	12.8	0.96	15.6	245	149	93
177	70	82	22.3435	41	1	1	5.18	#NULL!	1.15	1.38	6.48	4.57727	72	132	86	32.3	0	10	47	31	9	191006	104.787	21	26	65	36	1977906	29	20	3.5	#NULL!	#NULL!	#NULL!	13.6	0.57	#NULL!	#NULL!	146	96
172	76	73	25.6896	58	1	1	5.11	5.98	1.18	0.9	4.5	3.06364	80	131	94	80.4	0	10	45	28	10	190826	102.095	21	30	65	36	1901132	16	22	4	7.11	5.56	156	12.6	6.09	#NULL!	171	162	98
161	74	78	28.5483	50	1	1	6.37	13.61	2.15	0.89	5.46	3.59273	78	148	87	34.3	0	10	43	29	10	177348	99.8356	18	24	62	33	694929	30	24	4.3	5.35	5.22	162	13.4	0.46	10.5	145	140	89
170	69	67	23.8754	56	1	1	5.93	6.97	1.6	1.05	4.6	2.82273	90	134	92	32.7	0	9	45	25	10	177846	100.632	22	28	68	39	1927525	23	24	3.5	7.88	5.29	151	14	3.44	#NULL!	293	157	98
172	77	81	26.0276	48	1	1	5.32	9.18	1.94	1.05	4.05	2.11818	78	129	85	36.3	0	11	39	27	9	151889	80.7103	33	28	60	31	1748291	25	21	4.2	6.08	5.36	158	13.3	0.27	26	250	150	77
176	77	88	24.858	39	1	1	4.8	#NULL!	1.36	0.99	4.87	3.26182	80	138	99	79.4	0	12	48	32	7	197764	103.742	22	32	62	33	1329300	34	28	5.3	#NULL!	#NULL!	#NULL!	13.5	0.17	16.8	#NULL!	150	90
183	65	61	19.4094	57	1	0	5.3	5.8	1.39	1.5	5.67	3.53818	96	130	77	36.3	0	10	45	25	10	190826	106.286	20	22	75	45	1867441	17	20	4	9.6	5.38	165	12.5	0.49	9.8	296	148	100
178	80	83	25.2493	46	1	1	5.48	6.74	1.73	1.06	4.14	2.29364	92	143	89	63	0	8.5	51	33	8.5	189039	96.6011	18	22	60	32	2179420	11	17	6.7	#NULL!	#NULL!	#NULL!	15.1	0.14	20.7	#NULL!	146	97
185	70	73	20.4529	45	1	1	5.8	#NULL!	2.49	1.24	5.29	2.91818	88	135	77	38.8	0	8.5	49	32	8.5	176627	94.3723	23	26	63	34	2187373	19	21	3.9	#NULL!	#NULL!	#NULL!	13.9	0.57	15.6	#NULL!	152	104
175	75	73	24.4898	50	1	0	5.61	#NULL!	2.61	1.27	7.17	4.71364	68	134	88	41.5	0	8	49	33	10	190425	101.582	22	35	61	33	1417198	37	32	5.9	#NULL!	#NULL!	#NULL!	12.7	0.51	16	#NULL!	138	102
150	65	56	28.8889	60	0	0	5.53	6.09	1.02	1.08	5.35	3.80636	88	139	79	54.785	0	10	41	24	10	164369	103.111	23	#NULL!	70	40	486659	15	24	4.4	4.04	4.83	147	12.7	1.84	15.9	257	160	117
176	75	68	24.2123	55	1	1	5.52	#NULL!	1.06	1.17	5.08	3.42818	60	135	87	34.9	0	9	49	32	9.8	201764	107.281	21	27	65	35	1987708	22	18	4.1	7.14	5.13	157	12.8	0.96	#NULL!	292	148	93
154	65	55	27.4077	60	0	0	5.23	#NULL!	2.11	1.07	6.35	4.32091	88	122	87	37.9	0	9	34.9	#NULL!	7.2	94547.7	58.4168	#NULL!	24	67	38	351231	9	20	4.5	3.31	4.01	129	12.2	0.38	#NULL!	198	170	119
158	75	67	30.0433	55	0	0	6.15	8.04	2.07	1.19	6.64	4.50909	72	131	84	147.4	0	9.4	43	25	9.4	162769	91.9133	19	#NULL!	70	40	2148668	18	19	5.5	7.3	4.79	144	13.5	1.94	15.8	250	144	99
161	66	63	25.462	48	0	0	5.09	#NULL!	3	1.09	5.6	3.14636	96	133	80	35.8	0	8	44	27	8.3	139422	83.2864	20	32	70	40	194673	37	33	3.5	#NULL!	#NULL!	#NULL!	12.8	#NULL!	#NULL!	#NULL!	143	102
159	55	47	21.7555	57	0	0	5.33	#NULL!	1.43	1.35	6.24	4.24	72	144	90	159.6	0	8.5	46	27	6.8	138317	90.9383	21	22	72	41	1869245	14	17	4.2	#NULL!	#NULL!	#NULL!	15.6	3.54	#NULL!	#NULL!	165	112
170	85	77	29.4118	52	1	1	5.09	7.48	2.22	0.85	3.99	2.13091	80	137	92	44.9	0	9	40	28	9	136343	69.1359	22	20	69	39	1982785	13	21	4.3	6.35	4.44	149	13	0.36	#NULL!	187	162	90
171	90	95	30.7787	52	1	1	5.37	7.11	1.38	1.6	5.54	3.81273	68	142	100	58.3	0	7.2	49	30	8.5	159305	78.0066	22	29	69	39	2008232	35	29	6.4	#NULL!	#NULL!	#NULL!	14.2	1.45	#NULL!	#NULL!	163	93
167	80	72	28.6851	51	1	0	7.36	14.64	1.94	1.02	5.84	3.93818	72	131	81	31	0	8	47	28	8.7	160824	85.1012	23	28	66	36	133243	26	20	5.8	6.13	4.78	150	12.7	1.12	#NULL!	159	140	102
163	67	61	25.2174	49	0	0	4.98	5.62	1.28	1.14	4.65	2.92818	80	140	86	173.2	0	7	48	31	7	132832	78.1824	16	26	64	34	285932	20	21	4.2	6.91	4.27	117	14.2	0.91	10.6	179	151	69
162	70	59	26.6728	55	0	0	5.24	#NULL!	1.81	1.24	5.36	3.29727	80	122	83	234.2	0	9	49	28	7	163241	94.2884	17	26	73	42	461291	16	19	5.2	5.57	4.8	138	13.3	0.48	6.8	288	145	98
160	75	60	29.2969	59	0	0	6.13	#NULL!	1.53	1.23	6.69	4.76455	84	143	92	48.5	0	8.6	43	27	8	137476	77.0995	23	25	70	39	1436321	23	23	4.2	#NULL!	#NULL!	#NULL!	13.4	8.47	#NULL!	#NULL!	148	107
164	73	66	27.1416	48	1	0	6.07	#NULL!	2.54	0.67	4.07	2.24545	76	139	98	86.9	0	9	44	23	10	171444	96.2141	24	27	65	37	1995004	29	22	3.9	4.62	5.16	161	12.7	0.44	#NULL!	236	152	100
160	56	54	21.875	41	0	0	5.06	#NULL!	2.13	1.64	7.63	5.22182	68	137	85	37.4	0	8.5	44	24	8.5	147455	95.7564	18	#NULL!	70	40	1882110	13	19	6.8	#NULL!	#NULL!	#NULL!	12.8	0.27	18.4	#NULL!	176	107
160	50	51	19.5312	35	0	0	5.14	#NULL!	1.88	1.31	4.39	2.22545	90	147	76	52.9	0	7.9	46	26	7.9	144227	98.5764	14	21	74	43	766489	25	32	5.2	#NULL!	#NULL!	#NULL!	13.9	0.12	#NULL!	#NULL!	140	95
175	80	64	26.1224	57	1	0	6.64	#NULL!	1.82	1.39	4	1.78273	80	117	83	32.6	0	9	53	34	8	201874	104.134	18	28	68	38	2193159	17	21	5.3	4.76	4.76	147	12.7	0.28	18.5	187	142	99
153	60	56	25.6312	43	0	0	6.39	11.99	1.15	0.59	5.08	3.96727	60	119	82	232.9	0	8	46	27	9.6	166307	107.406	24	26	71	40	1943328	15	21	6	4.98	4.79	144	13	0.21	#NULL!	230	164	103
173	75	66	25.0593	46	1	0	6.17	6.56	1.91	1.32	5.82	3.63182	88	139	96	68.4	0	9	44	30	8	147455	79.1749	19	27	60	32	2117854	78	48	5.3	5.72	5.06	152	12.2	0.49	8.7	216	183	118
161	80	59	30.863	60	0	0	5.44	6.87	1.48	1.51	6.03	3.84727	78	125	82	33.8	0	9.4	45	29	9.4	175298	94.5922	18	28	63	34	881644	33	22	5.3	6.63	5.06	158	12.8	4.52	#NULL!	235	148	100
183	86	74	25.6801	45	1	0	4.99	#NULL!	1.39	1.24	5.13	3.25818	70	144	92	43.5	0	11	47	29	10	219020	106.104	20	32	69	39	1816606	27	30	5.4	5.79	5.35	153	13.8	0.91	#NULL!	157	162	115
165	75	59	27.5482	53	0	0	5.49	#NULL!	1.04	1.11	5.65	4.06727	84	128	83	30.3	0	7.8	41	23	9.5	134390	74.1013	16	73	42	107	373057	23	34	4.5	4.19	5.25	138	12.8	3.19	#NULL!	232	177	123
149	65	57	29.278	41	0	0	5.53	9.7	2.47	1.19	6.48	4.16727	94	155	96	104.4	0	7.6	40	29	7.6	108351	68.231	17	22	56	29	1861898	22	19	3.1	7.66	4.77	144	14.6	3.05	#NULL!	327	180	120
166	71	65	25.7657	36	0	0	5.89	7.41	2.25	1.57	4.65	2.25727	92	137	91	136.7	0	9	49	29	9	190425	107.676	#NULL!	26	70	40	2019625	18	20	4.9	16.82	3.9	110	14.1	27.79	#NULL!	316	162	107
175	80	82	26.1224	41	1	0	5.13	#NULL!	1.74	0.99	5.45	3.66909	80	148	103	96.4	0	8	43	29	8	130893	67.5195	22	29	63	34	53324	22	21	5.3	6.25	5.15	169	13.7	0.78	13.6	255	160	110
160	70	46	27.3437	62	0	0	6	#NULL!	2.37	0.84	3.93	2.01273	60	141	94	44.9	0	8	37	2	7	93539.6	54.412	18	18	71	39	1050046	38	27	5.1	6.78	4.25	130	13.5	2.48	#NULL!	257	155	92
165	65	53	23.8751	43	0	0	5.57	7.82	1.94	1.08	5.04	3.07818	96	129	85	41.9	0	8	43	26	10	153359	90.9821	18	26	70	39	2214883	14	19	3.7	5.96	4.77	109	12.6	0.34	7.9	255	158	107
165	72	55	26.4463	48	0	0	5.6	#NULL!	2.35	0.92	5.26	3.27182	80	140	96	62.2	0	8	51	34	8	174823	98.4807	19	30	59	31	2089801	62	34	4.5	7.5	4.92	150	12.6	1.67	8.4	343	187	115
176	82	64	26.4721	46	1	0	5.91	3.73	1.07	1.24	4.7	2.97364	80	132	93	36.1	0	10	45	27	10	190826	96.8514	#NULL!	27	70	39	1847443	17	18	4.4	5.33	4.82	155	13	0.3	10.1	152	168	103
163	70	48	26.3465	57	0	0	6.17	5.59	1.18	1.25	4.73	2.94364	80	149	104	97.89	0	8	47	25	8	152059	87.5212	20	25	77	46	398265	12	15	2.4	7.97	4.21	127	14	0.32	#NULL!	312	171	83
180	95	77	29.321	41	1	0	5.42	5.91	2.08	1.28	5.23	3.00455	76	143	101	55.3	0	9.5	49	30	10.8	223756	103.538	22	33	68	38	2016968	21	20	5.8	#NULL!	#NULL!	#NULL!	13.7	3.16	#NULL!	#NULL!	145	92
160	75	56	29.2969	45	0	0	6.96	#NULL!	2.76	1.16	4.49	2.07545	69	123	82	135.8	0	9.5	47	31	9.5	191006	107.12	19	30	61	32	443577	14	18	5.7	5.77	4.42	137	12.9	0.37	#NULL!	218	164	116
155	64	50	26.6389	37	0	0	5.5	7.44	1.37	1.07	5.17	3.47727	76	141	95	35.5	0	9	43	25	9	153359	95.1479	18	20	74	42	1570698	28	36	5.7	4.77	4.68	139	13	1.22	10.6	250	170	103
160	63	46	24.6094	37	0	0	6.55	#NULL!	1.63	0.98	5.65	3.92909	72	139	90	49.8	0	10	44	28	9.6	178945	109.816	20	31	67	36	1998798	19	17	3.4	6.27	5.25	141	13.7	0.36	#NULL!	329	155	105
160	80	46	31.25	58	0	0	6.76	#NULL!	2.7	1.36	6.05	3.46273	92	129	82	32.4	0	8	46	29	10	171387	92.7869	16	29	68	38	1916497	22	18	3.4	6.85	4.98	143	13.2	3.77	10.1	241	165	100
161	65	42	25.0762	44	0	0	7.24	#NULL!	2.3	1.46	3.91	1.70455	84	126	84	33.1	0	8.5	43	28	9	147602	88.8527	18	26	63	34	1468696	15	21	2.6	#NULL!	#NULL!	#NULL!	12.4	1.08	7.4	#NULL!	152	97
155	66	44	27.4714	36	0	0	5.38	#NULL!	1.02	1.18	4.22	2.57636	76	147	97	78.9	0	8	48	30	8.4	162744	99.3919	19	28	68	31	925932	22	24	3.3	6.67	4.88	139	13.8	0.25	8.7	262	139	98
179	106	45	33.0826	35	1	0	6.16	#NULL!	2.99	1.13	4.35	1.86091	84	146	85	47.6	0	11	47	33	11	233660	101.777	16	31	59	31	2000797	66	34	3.6	8.09	5.1	144	14	1.49	#NULL!	343	139	90
170	70	78	24.2215	52	1	0	5.98	#NULL!	1.47	1.11	4.64	2.86182	72	141	93	23.2	0	8.5	43	23	9	147602	82.9178	20	24	75	45	1680437	28	22	6.2	9.39	5.46	163	12.9	3.03	12.5	252	178	116
170	57	65	19.7232	40	1	0	5.72	7.69	1.01	1.2	4.15	2.49091	64	121	84	24	0	8.5	48	29	8.5	170581	105.708	19	25	72	41	2147872	11	17	4.7	4.94	4.89	148	13.3	16.94	11.8	218	150	109
158	63	68	25.2363	43	0	0	5.74	6.65	1.31	0.72	3.88	2.56455	80	136	95	25.5	0	7.4	47	28	7.4	137481	85.0063	19	23	71	41	1505629	18	23	3.6	#NULL!	#NULL!	#NULL!	12.3	6.17	#NULL!	#NULL!	143	98
178	75	79	23.6713	44	1	0	6.27	5.94	1.11	1.44	5.24	3.29545	76	149	103	28.9	0	10	45	28	9	177846	93.9543	23	25	66	36	1848721	75	39	4.6	5.88	4.8	139	13.4	0.66	#NULL!	251	153	101
154	60	58	25.2994	51	0	0	5.39	10.37	2.53	1.17	5.29	2.97	80	137	76	24.8	0	11.3	44	28	7.3	166522	107.123	18	29	66	36	1166183	20	26	6.1	#NULL!	#NULL!	#NULL!	11.9	1.18	#NULL!	#NULL!	148	95
159	69	58	27.2932	62	0	0	5.53	8.02	1.56	1.21	5.45	3.53091	76	130	80	26.3	0	8	45	28	8.3	144777	85.1527	19	25	68	38	1082022	20	22	6.5	6.15	4.88	146	12.5	0.66	#NULL!	194	160	100
180	85	79	26.2346	53	1	0	5.26	7.46	1.73	0.96	4.77	3.02364	76	140	94	24.1	0	12	43	39	11	216295	106.387	21	30	69	39	1902674	32	24	4.1	4.12	5.07	163	12.5	0.61	#NULL!	228	151	97
170	85	84	29.4118	45	1	0	5.25	6.38	2.12	0.97	4.71	2.77636	88	158	109	29.2	0	9	45	26	9	165265	83.8017	21	25	73	42	2122966	17	21	4.4	6.8	5.23	151	13.7	2.68	33.7	210	168	108
166	64	69	23.2254	48	1	0	5.93	6.85	1.21	1.16	4.52	2.81	80	142	96	27.9	0	10	41	25	10	164369	97.9027	21	28	69	39	1832273	22	28	4.8	#NULL!	#NULL!	#NULL!	12.8	0.52	#NULL!	#NULL!	173	104
159	69	71	27.2932	36	0	0	5.56	#NULL!	1.47	1.38	5.35	3.50182	58	138	94	23.7	0	7.5	45	28	7	124287	73.1014	17	21	66	36	1542161	#NULL!	#NULL!	6.7	#NULL!	#NULL!	#NULL!	13.1	#NULL!	#NULL!	#NULL!	169	111
165	79	80	29.0174	36	1	0	5.29	5.68	2.47	1.04	4.07	1.90727	76	152	99	23.2	0	10	45	25	10	190826	102.331	22	32	65	36	1915125	41	30	4.5	#NULL!	#NULL!	#NULL!	13.2	17.97	#NULL!	#NULL!	153	98
159	63	51	24.9199	56	0	0	5.77	#NULL!	2.26	1.03	5.06	3.00273	82	130	77	29.6	0	10	42	26	10	170796	105.209	20	25	61	32	417420	33	24	5.8	10.5	4.31	130	13.2	0.94	#NULL!	217	160	107
158	60	53	24.0346	48	0	0	5.43	#NULL!	2.62	1.09	6.1	3.81909	80	127	82	28.9	0	7.1	47	28	10	165920	105.086	18	#NULL!	70	40	369680	21	23	5.6	4.83	4	122	12.4	0.91	8.8	288	150	110
170	72	70	24.9135	38	1	0	5.08	9.52	1.89	0.97	4.52	2.69091	78	137	96	29.5	0	11	46	28	8.9	196396	108.764	20	27	70	40	976686	62	32	4.3	7.44	4.8	149	12.3	0.98	#NULL!	280	136	100
161	57	52	21.9899	43	0	0	5.29	#NULL!	1.75	1.21	5.24	3.23455	72	141	99	23.4	0	8	45	29	7.5	135519	86.9382	18	24	63	34	1945702	11	16	3	8.87	4.31	133	12.6	0.17	#NULL!	310	150	97
163	60	52	22.5827	45	0	0	5.66	7.08	2.28	1.01	5.51	3.46364	78	149	101	20.8	0	7.5	45	28	8	135519	84.2049	18	24	69	39	2141715	#NULL!	#NULL!	3.8	#NULL!	#NULL!	#NULL!	13	#NULL!	#NULL!	#NULL!	156	93
172	100	81	33.8021	51	1	0	5.34	#NULL!	1.91	0.91	4.15	2.37182	88	154	103	29.2	0	10	49	33	10	219281	100.759	21	28	60	30	2215559	183	63	4.4	7.33	5.51	170	12.7	0.52	9.5	245	154	99
167	68	64	24.3824	36	0	0	6.54	#NULL!	1.22	1.67	5.48	3.55545	96	143	93	27.4	0	10.2	43	30	9	167567	96.5134	24	28	59	31	2039043	12	19	3.6	8.24	5.02	150	11.9	0.54	#NULL!	251	146	98
171	92	80	31.4627	43	1	0	5.59	8.04	2	0.97	5.85	3.97091	74	133	94	27.2	0	8	45	26	10	165265	79.9232	25	32	73	42	1316379	35	25	6.4	7.37	4.96	154	13.1	1.83	13.8	285	183	113
170	85	75	29.4118	41	1	0	4.84	#NULL!	2.13	0.85	4.26	2.44182	84	134	74	26.9	0	10	50	34	9	211636	107.315	25	30	64	35	1952980	18	16	3.7	6.46	5.34	160	12.8	0.15	#NULL!	278	153	87
156	60	52	24.6548	40	0	0	5.38	#NULL!	1.85	1.08	3.46	1.53909	68	141	93	25.9	0	9	45	27	9	165265	105.486	19	23	67	38	2107558	23	19	3.7	#NULL!	#NULL!	#NULL!	12.8	0.16	#NULL!	#NULL!	153	108
170	70	63	24.2215	51	1	0	5.14	#NULL!	2.55	1.15	6.52	4.21091	88	140	86	26.3	0	8.2	41	28	8.6	129133	72.5426	20	30	60	30	298926	32	30	6.4	4.46	4.96	144	13.4	0.93	14.9	273	186	110
175	79	60	25.7959	44	1	0	5.27	#NULL!	1.96	1.11	5.29	3.28909	84	152	101	29	0	9	43	25	10	165160	85.7619	24	29	73	42	2188723	20	19	5.6	#NULL!	#NULL!	#NULL!	12.3	2.02	#NULL!	#NULL!	151	92
175	90	69	29.3878	43	1	0	5.61	9.01	2.38	1.05	5.28	3.14818	72	116	81	22.9	0	10	49	33	9	204641	99.0229	21	28	61	32	2234938	89	58	5.4	6.23	4.69	156	12.4	2.09	8.5	240	155	95
176	100	78	32.2831	39	1	0	4.62	#NULL!	1.17	0.88	3.6	2.18818	76	133	81	26.3	0	10	54	34	9	240802	109.42	20	32	65	36	2025792	22	22	4.8	#NULL!	#NULL!	#NULL!	13	52.15	#NULL!	#NULL!	179	99
170	78	62	26.9896	36	1	0	5.54	6.08	1.68	1.18	5.81	3.86636	72	128	86	23.9	0	9	45	36	10	177846	94.4734	16	26	66	36	2204445	33	23	4.6	7.57	5.44	161	12.7	2.07	16.2	319	138	100
186	91	70	26.3036	36	1	0	4.79	5.88	2.73	1.13	5.06	2.68909	76	143	76	22.7	0	9	45	27	10	177846	82.854	24	33	74	42	1972719	#NULL!	#NULL!	3.6	#NULL!	#NULL!	#NULL!	12.4	#NULL!	#NULL!	#NULL!	145	79
157	72	51	29.2101	43	0	0	5.65	8.2	2.26	1.58	4.68	2.07273	88	148	92	26.2	0	9	46	29	8	158806	91.9867	21	31	68	38	2166398	30	28	3.5	6.94	4.86	138	13.5	2.04	8.1	379	156	110
169	76	47	26.6097	41	0	0	5.02	#NULL!	2.15	1.48	5.25	2.79273	92	142	89	26.9	0	9	46	26	9	171387	92.6014	22	27	73	42	1620175	26	20	5.1	5.5	4.49	136	12.6	0.61	#NULL!	249	165	92
178	110	52	34.7178	38	1	0	5.6	#NULL!	2.76	1.04	3.46	1.16545	78	148	73	26.3	0	9	49	32	9	190425	81.3469	#NULL!	35	62	33	1620144	75	60	2.9	#NULL!	#NULL!	#NULL!	11.9	28.06	#NULL!	#NULL!	173	117
150	52	67	23.1111	49	1	0	5.82	#NULL!	1.91	1.52	6.55	4.16182	57	114	81	13.3	0	10	38	23	8	125560	87.9458	19	25	65	35	407220	16	22	4	4.55	5.02	162	12.5	0.53	17	172	155	110
177	75	93	23.9395	48	1	0	7.03	7.5	2.12	1.09	4.05	1.99636	72	128	90	15.4	0	7	45	32	8	129856	68.8236	21	30	66	36	1845191	16	23	6.4	5.85	4.89	155	12.5	0.18	13.9	246	140	100
175	75	85	24.4898	55	1	0	5.6	4.96	1.9	0.89	4.53	2.77636	84	128	87	17.5	0	10	47	29	9.7	200621	107.021	21	27	69	38	1580391	15	21	4.7	6.26	5.21	165	12.9	0.27	#NULL!	219	140	100
174	74	84	24.4418	50	1	0	5.36	#NULL!	1.88	1.53	5.8	3.71545	80	135	89	11.9	0	8	50	30	8.3	173078	93.2683	20.8	23.8	70	40	2061988	32	24	6.2	6.28	5.1	147	13.6	0.78	10	241	157	87
162	58	66	22.1003	49	0	0	5.62	#NULL!	1.46	1.8	7.27	4.80636	80	123	82	19.4	0	9	46	26	9	171387	108.631	21	30	75	44	1881311	84	51	3.9	5.66	5.36	156	12.6	1.08	37.9	279	167	107
165	66	81	24.2424	40	1	0	5.35	#NULL!	1.3	1.2	5.26	3.46909	78	120	83	11.9	0	9	43	31	10	165160	97.2446	26	31	54	28	1608220	80	44	4.2	#NULL!	#NULL!	#NULL!	11.2	0.66	#NULL!	#NULL!	154	96
162	54	59	20.5761	47	0	0	4.89	#NULL!	1.63	1.31	5.25	3.19909	64	137	91	10	0	8.5	40	26	9	131140	85.909	19	23	64	35	2038389	12	19	5.4	5.29	4.51	136	12.3	1.21	#NULL!	277	143	93
173	75	81	25.0593	48	1	0	5.05	#NULL!	1.27	1.05	5.96	4.33273	66	131	92	14.55	0	8	46	30	10	171387	92.0247	21	33	65	35	407195	22	21	4.7	#NULL!	#NULL!	#NULL!	12.5	3.71	37.3	#NULL!	145	90
174	80	85	26.4236	49	1	0	5.92	5.84	1.89	1.11	3.56	1.59091	96	134	84	13.8	0	9	50	30	10	211636	109.514	17	24	70	40	2138682	10	19	4	8.41	5.16	156	12.5	0.69	16	200	153	90
170	71	82	24.5675	54	1	0	5.12	5.01	1.72	1.64	5.84	3.41818	90	139	84	10.7	0	10.6	44	27	9	178945	99.8075	17	29	61	73	443979	16	22	5.7	6.37	4.78	151	12.9	2.91	#NULL!	211	155	100
174	74	84	24.4418	39	1	0	6.25	#NULL!	1.29	1.04	5.34	3.71364	84	138	86	11.3	0	7	48	30	7	132832	71.5804	12	21	67	37	2182460	31	27	3.9	6.37	5.96	183	12.1	0.38	13.4	299	180	120
162	70	64	26.6728	58	0	0	5.41	#NULL!	1.32	1.04	5.62	3.98	64	134	82	17.4	0	9	47	30	9	177620	102.594	24	28	68	38	2090742	21	24	3.7	5.74	4.38	140	12.7	0.53	10.8	228	147	93
168	59	61	20.9042	47	0	0	4.35	8.01	1.62	1.25	4.69	2.70364	84	132	89	16.3	0	9	42	25	9	147575	90.6981	16	26	72	42	307445	13	18	5.4	#NULL!	#NULL!	#NULL!	11.6	0.27	14	#NULL!	145	95
173	76	86	25.3934	37	1	0	5.08	6.82	2.43	0.84	4.28	2.33545	64	129	84	19.4	0	10	51	34	8	203679	108.617	24	37	62	33	1249380	44	24	4.4	6.88	5.65	176	12.5	0.36	9.5	232	185	122
170	80	83	27.6817	43	1	1	5.47	7.17	2.65	1.01	7.17	4.95545	80	131	92	18.8	0	9	44	23	10	171444	89.8506	23	#NULL!	70	40	671695	54	39	4.7	6.65	4.97	150	13.3	2.09	8.1	240	151	105
157	74	64	30.0215	59	0	0	6.08	6.59	1.14	1.76	5.43	3.85182	60	141	86	16.5	0	10	40	26	10	158066	90.2205	18	29	63	33	1814512	14	18	5.7	#NULL!	#NULL!	#NULL!	11.6	0.86	#NULL!	#NULL!	150	83
160	62	68	24.2187	37	0	0	5.63	5.35	1.03	1.65	5.41	3.29182	84	128	90	17.5	0	9	39	24	7.5	116087	71.8047	18	21	69	38	1858652	13	17	4.5	8.7	5.16	144	12.9	2.17	#NULL!	256	156	122
166	55	58	19.9594	37	0	0	5.2	#NULL!	2.44	1.33	5.11	2.67091	84	139	94	13	0	9.3	45	31	8.6	164029	104.898	14	27	60	31	2186538	11	19	4.4	4.44	4.07	119	13	1.96	8.5	251	160	70
173	65	70	21.7181	50	1	0	5.09	6.13	1.79	1.23	5.35	3.30636	78	140	90	12.6	0	10	45	29	9.5	184286	106.253	17	30	64	34	1814046	21	20	4.6	#NULL!	#NULL!	#NULL!	13.1	0.68	11.2	#NULL!	147	97
160	60	50	23.4375	57	0	0	6.98	#NULL!	1.69	1.86	5.19	2.96182	76	132	74	15	0	9	42	28	8	136529	85.808	20	26	60	30	2122129	17	20	7.4	#NULL!	4.53	131	12.8	1.12	11.6	212	142	101
180	90	90	27.7778	39	1	0	5.33	#NULL!	1.71	1.63	4.38	2.17273	63	115	81	12.67	0	9	50	32	9	196996	93.9372	16	28	65	35	1943778	18	23	4.5	6.04	5.16	175	12.4	1.95	#NULL!	227	167	107
156	58	51	23.833	50	0	0	5.32	6.09	1.95	1.55	6.27	3.83364	78	132	94	11.9	0	9.2	43.7	23.5	8.7	156290	101.414	15.6	18.9	78	46	2004942	27	23	5.3	5.03	4.58	131	13.4	2.85	#NULL!	307	180	119
168	60	55	21.2585	46	0	0	4.87	5.42	1.31	1.05	6.4	4.75455	96	129	89	10.68	0	8	40	24	7	106456	64.9164	19	22	70	40	783700	16	15	2.9	6.35	4.58	143	12.8	0.37	8.6	357	145	104
175	80	65	26.1224	54	1	0	5.46	#NULL!	2.02	1.16	4.7	2.62182	82	138	85	13.4	0	10	51	29	8.3	208154	107.374	19	25	73	43	1808248	20	24	4.9	8.81	5.47	166	12.9	0.36	#NULL!	232	141	77
180	90	79	27.7778	47	1	0	7.78	11.81	1.99	0.87	6.17	4.39545	76	122	85	15.8	0	9.6	45	29	9	172766	82.3834	20	30	65	35	2043829	32	20	7.7	6.34	5.16	157	13.2	2.23	#NULL!	205	143	91
145	65	47	30.9156	63	0	0	7.31	#NULL!	2.32	0.87	7.45	5.52545	88	133	67	14.9	0	8	45	27	9	153078	97.9007	19	26	71	41	1840716	13	11	4.4	6.41	4.2	133	12.2	1.15	#NULL!	261	148	97
165	85	71	31.2213	50	0	0	6.38	8.22	1.51	1.24	4.27	2.34364	76	131	80	11.9	0	9.6	43	25	9.6	167567	86.3034	21	27	73	41	1148889	19	26	3.8	#NULL!	#NULL!	#NULL!	11.9	1.71	#NULL!	#NULL!	164	92
165	74	69	27.1809	39	1	0	5.25	7.27	1.36	0.78	4.62	3.22182	76	116	87	17.5	0	8	49	26	8	163241	90.6494	19	26	77	46	1993152	46	25	6.6	4.72	4.33	145	12.9	0.68	#NULL!	217	167	111
167	87	80	31.1951	40	1	0	5.67	6.85	1.34	1.29	4.95	3.25091	72	140	96	18.7	0	10.6	42	25	9	166030	83.8787	18	26	72	41	1866155	39	25	6	5.03	5.36	164	12.4	2.25	#NULL!	219	176	112
175	85	79	27.7551	37	1	0	5.84	4.59	2.46	0.85	4.75	2.78182	72	135	94	13.8	0	9	47	32	10	191006	95.3792	23	28	62	33	1975776	34	20	5.8	#NULL!	#NULL!	#NULL!	12	4.64	#NULL!	#NULL!	140	97
156	70	59	28.764	45	0	0	5.26	7.5	2.33	1.52	5.86	3.58091	80	129	84	18.4	0	9	37	24	9	120337	71.008	16	21	67	37	269526	34	26	3.4	4.67	4.03	131	13.1	0.82	#NULL!	285	146	93
172	80	68	27.0416	42	1	0	6.13	7.78	2.73	1.4	7.05	4.40909	88	128	90	19.5	0	8.5	46	29	8.9	163791	85.2943	18	29	68	38	1452861	57	30	4.3	#NULL!	#NULL!	#NULL!	12.3	1.26	#NULL!	#NULL!	155	102
179	93	74	29.0253	45	1	0	5.57	#NULL!	1.53	1.05	5.36	3.61455	84	125	86	12.9	0	9.5	51	29	10	226448	106.344	26	31	74	43	1977254	36	26	3.6	#NULL!	#NULL!	#NULL!	11.6	0.32	#NULL!	#NULL!	140	92
183	98	74	29.2633	39	1	0	6.26	#NULL!	2.25	1.18	5.51	3.30727	80	119	86	15.7	0	11	50	33	10	242214	109.214	26	33	65	35	1886199	222	91	4.9	6.6	5.97	184	12.6	3.43	#NULL!	204	162	112
168	85	61	30.1162	39	0	0	6.38	7.88	2.25	1.3	6.03	3.70727	72	125	82	13	0	8	47	29	9	164640	84.0044	22	26	68	38	1813260	61	38	3.4	#NULL!	#NULL!	#NULL!	11.5	2.25	6.9	#NULL!	141	98
159	62	43	24.5243	42	0	0	6.59	6.18	1.54	1.23	5.77	3.84	96	144	99	15.4	0	8	49	32	8.8	173917	107.983	22	26	63	34	1875153	17	13	3.7	5.35	5	146	12.2	0.7	#NULL!	277	167	122
170	78	56	26.9896	36	1	0	5.45	7.45	1.97	1.25	5.13	2.98455	86	136	78	13.6	0	8.2	46	31	9.5	167571	89.015	24	28	59	31	2165323	35	26	3.7	6.22	5.06	153	12.4	0.25	37.5	292	157	111
165	65	44	23.8751	36	0	0	7.67	11.88	2.84	0.92	3.83	1.61909	70	125	85	11.3	0	8	42	29	8.2	127958	75.9123	17	28	60	31	544844	79	44	2.9	4.96	4.72	136	12.9	1.34	6.7	299	137	91
160	55	76	21.4844	46	0	0	5.03	5.25	1.04	1.02	4.26	2.76727	80	140	90	7.9	0	9	45	29	8	153078	100.241	13	20	65	35	473900	13	20	3.9	4.86	4.33	139	12.8	0.11	#NULL!	159	147	110
162	67	76	25.5296	57	1	1	4.96	#NULL!	1.09	1.28	5.78	4.00455	83	133	92	7.4	0	8	46	23	8	146618	86.6076	19	27	77	46	2170256	57	41	4.7	5.53	5.06	154	12.5	2.46	8.1	145	152	97
177	75	85	23.9395	57	1	0	5.77	#NULL!	1.19	0.79	4.06	2.72909	72	133	88	7.2	0	9	45	28	9	165265	87.5902	24	29	67	37	776983	16	15	4.6	7.29	4.98	157	13.4	1.44	#NULL!	234	147	97
173	67	76	22.3863	54	1	1	5.65	8.75	1.77	1.05	5.86	4.00545	80	129	89	8.6	0	10.8	43	24	10	187381	106.466	20	26	75	44	1881595	14	19	4.2	6.78	5.27	157	12.4	2.17	9.5	189	127	102
153	60	70	25.6312	50	0	0	6.3	10.34	1.09	1.35	5.86	4.01455	68	121	86	4.5	0	9	43	28	10	165160	106.665	16	24	65	35	2109902	77	43	6	#NULL!	#NULL!	#NULL!	11.5	1.09	7.4	#NULL!	162	99
175	72	94	23.5102	39	1	0	5.9	8.75	1.56	1.42	5.39	3.66091	68	123	89	2.3	0	9	49	30	9	190425	103.706	19	28	69	39	2177636	37	25	6.1	4.49	4.96	160	12.4	0.86	15.1	169	143	100
160	52	57	20.3125	50	0	0	5.6	#NULL!	1.77	1.3	4.77	2.66545	88	131	79	3.87	0	9	44	23	9	159256	106.977	18	#NULL!	70	40	2156952	17	22	3.5	3.2	5.07	134	13.6	0.91	12	160	140	93
182	77	82	23.246	52	1	0	5.31	#NULL!	1.73	1.17	6.09	4.13364	84	125	81	3	0	7.7	44	28	9	143990	74.1106	19	22	63	34	1872768	47	22	6	3.98	5.82	176	12.5	0.44	#NULL!	195	134	99
164	54	65	20.0773	39	0	0	5.44	6.7	1.88	1.14	4.84	2.84545	78	112	80	4.7	0	7.5	45	28	7	124287	80.7741	17	21	66	36	641509	20	20	4.3	7.06	4.58	138	12.9	0.58	#NULL!	265	137	100
172	86	84	29.0698	58	1	0	6.47	#NULL!	1.38	1.07	5.26	3.56273	72	123	87	7.8	0	11	50	34	8	211636	105.972	19	30	60	32	1367126	#NULL!	25	7.2	5.4	5.03	153	13.6	#NULL!	#NULL!	153	149	91
155	55	61	22.8928	46	0	0	5.19	#NULL!	2.13	1.18	5.95	3.80182	72	125	85	5.9	0	8	47	31	8	152059	101.603	18	26	69	39	624295	9	17	4	6.18	4.46	134	12.8	1.29	#NULL!	354	168	110
166	75	75	27.2173	55	1	0	4.92	#NULL!	1.15	1.13	4.64	2.98727	78	116	81	4.2	0	9	47	28	9	177620	97.6098	#NULL!	29	67	37	1874689	53	38	4.4	4.45	4.42	146	12.8	1.23	16.4	260	152	92
178	84	83	26.5118	56	1	0	5.31	#NULL!	1.12	1.08	4.24	2.65091	90	122	87	3.5	0	10	48	35	10	211980	105.562	24	28	60	#NULL!	794101	27	20	5.3	5.83	5.22	164	13	0.32	#NULL!	230	149	100
185	80	83	23.3747	51	1	0	5.95	5.88	1.18	1.27	4.01	2.20364	84	128	81	6.5	0	9	46	27	10	184367	92.2019	22	21	73	42	1859682	12	16	5.4	#NULL!	#NULL!	#NULL!	11.7	0.49	#NULL!	#NULL!	153	101
172	79	82	26.7036	49	1	0	5.16	6.7	1.86	1.02	4.83	2.96455	80	128	88	4	0	10	47	31	9.5	197853	103.724	20	32	61	32	1862231	32	25	4.8	8.58	5.4	159	13	2.83	18.5	278	158	95
170	70	65	24.2215	57	1	0	5	#NULL!	1.79	1.01	4.44	2.61636	72	126	81	3.4	0	7	45	28	8	129856	72.9489	#NULL!	26	64	35	2079001	65	32	4.2	6.06	5.38	162	13.2	5.7	10.8	288	163	117
170	74	82	25.6055	40	1	0	5.61	7.81	1.96	1.93	5.16	3.33909	66	121	85	7.4	0	9.5	46	31	9	177827	97.104	19	22	61	32	237997	57	35	4.5	#NULL!	#NULL!	#NULL!	11.3	0.29	#NULL!	#NULL!	173	100
164	68	65	25.2826	53	0	0	5.13	7.73	2.12	1.22	5.68	3.49636	80	130	77	6.9	0	9	48	32	8	170581	99.2961	18	25	60	40	1615695	13	20	5	5.54	4.84	145	12.9	1.12	#NULL!	233	148	100
160	63	70	24.6094	38	0	0	5.2	#NULL!	1.02	1.28	4.56	2.81636	80	139	88	2.8	0	10	9.7	44	30	126711	77.7608	21	22	58	39	1555921	17	18	4.9	8	4.8	118	13.8	1.5	#NULL!	410	170	100
162	68	76	25.9107	35	0	0	5.28	#NULL!	1.22	1.72	7.03	4.75545	72	143	87	4.8	0	8	53	31	8	186804	109.517	15	22	71	40	1830704	22	17	3.5	6.05	4.48	143	12.4	1.53	#NULL!	293	173	113
163	67	55	25.2174	59	0	0	6.16	5.18	1.66	1.31	7.4	5.33545	72	135	77	0.9	0	10	42	24	10	170796	100.527	20	30	73	42	624748	20	19	4.5	#NULL!	#NULL!	#NULL!	11.8	0.28	#NULL!	#NULL!	148	102
155	56	55	23.3091	43	0	0	4.62	#NULL!	1.62	1.3	4.44	2.40364	68	124	80	7	0	9	41	26	9	141903	94.0127	21	25	67	37	1867005	12	13	5.6	#NULL!	#NULL!	#NULL!	11.4	0.82	8.8	#NULL!	153	100
175	75	75	24.4898	39	1	0	4.57	5.6	1.59	0.7	4.66	3.23727	68	136	91	3.5	0	10	44	28	11	197005	105.092	22	26	67	37	1909565	61	28	5.7	6	5.4	168	12.2	0.74	#NULL!	241	142	95
179	85	94	26.5285	44	1	0	5.04	#NULL!	2.71	0.87	4.08	1.97818	64	126	80	7	0	10	48	29	10	211980	104.578	25	23	71	40	2118302	38	23	6.2	#NULL!	#NULL!	#NULL!	11.4	0.5	#NULL!	#NULL!	143	84
172	85	83	28.7317	37	1	0	5.45	#NULL!	1.32	1.16	5.21	3.45	86	136	93	5.9	0	9	47	32	9	177620	89.5129	21	22	57	30	1897719	#NULL!	#NULL!	4	#NULL!	#NULL!	#NULL!	12.5	#NULL!	#NULL!	#NULL!	177	98
178	83	66	26.1962	56	1	0	5.8	11.32	1.81	0.89	4.97	3.25727	84	133	81	5.8	0	10	47	30	10	204804	102.643	27	27	67	37	1906775	38	27	5.7	#NULL!	#NULL!	#NULL!	11.4	0.6	#NULL!	#NULL!	142	98
158	73	62	29.2421	49	0	0	5.17	7.1	1.61	1.19	5.05	3.12818	70	133	88	1.83	0	8.2	43	26	9.4	148746	85.2266	18	25	74	43	2012570	22	20	3.7	#NULL!	#NULL!	#NULL!	11.6	3.56	#NULL!	#NULL!	141	99
175	90	88	29.3878	35	1	0	5.48	#NULL!	2.26	0.94	6.24	4.27273	76	132	92	2.5	0	10.9	47	28	10.2	220465	106.68	18	27	70	40	2001001	30	19	4.7	9.16	5.28	166	12.9	5.66	#NULL!	272	145	97
176	79	68	25.5036	46	1	0	5.47	#NULL!	2.15	1.87	3.68	1.83273	84	125	80	7	0	10	49	32	9	204641	105.927	22	30	63	34	2178523	35	29	5.1	#NULL!	#NULL!	#NULL!	11.6	0.05	36.1	#NULL!	137	97
175	85	80	27.7551	36	1	0	5.23	9	2.42	0.92	5.4	3.38	80	128	83	6.2	0	9.8	44	29	9.8	178945	89.3563	20	26	63	34	2166402	32	18	5.9	6.31	5.04	152	12.3	0.69	11.5	208	149	98
173	79	68	26.3958	44	1	0	6.23	#NULL!	2.07	1.15	6.18	4.08909	94	134	87	6.3	0	9.6	46	29	10	192349	100.517	21	26	65	35	1891897	62	37	5.7	7.53	5.36	173	13.1	1.32	#NULL!	260	153	101
162	72	51	27.4348	60	0	0	5.64	#NULL!	1.45	1.5	5.6	3.44091	84	129	82	0.47	0	10	41	26	9	152949	87.0559	18	24	67	37	374817	#NULL!	#NULL!	6	#NULL!	#NULL!	#NULL!	11.4	1.3	#NULL!	#NULL!	159	100
173	90	77	30.0712	43	1	0	3.75	#NULL!	1.41	1.53	5.6	3.42909	72	130	72	5.4	0	9	51	30	10	218749	106.478	18	25	70	35	1426523	33	27	4.12	5.25	5	159	12.8	17.08	#NULL!	181	141	94
168	65	53	23.03	43	0	0	5	#NULL!	1.48	1.53	3.44	1.23727	90	133	78	0.56	0	7.5	43	26	8.6	131981	77.4583	17	29	70	40	2169209	11	19	3	6.95	4.42	129	12.7	0.26	13.7	263	173	106
168	65	52	23.03	45	1	0	7	10.64	1.91	1.1	4.2	2.23182	80	127	88	4.9	0	8	42	25	10	147575	86.6101	17	26	69	38	1450264	38	20	5.6	7.12	5.04	151	13	0.79	40.5	240	157	100
160	58	49	22.6562	39	0	0	5.32	6.55	1.99	1.43	5.14	2.80545	96	125	85	7.9	0	8.9	44.6	23.3	8.4	154385	98.617	19	#NULL!	79	48	1852321	17	17	3	#NULL!	#NULL!	#NULL!	11.5	0.53	#NULL!	#NULL!	167	110
165	80	58	29.3848	51	0	0	6.31	12.64	1.79	1.22	6.37	4.33636	68	135	78	0.59	0	9	44	23	9	159256	84.819	#NULL!	25	78	47	1737473	18	15	5.5	7.15	4.92	148	12.8	1.51	11.8	249	140	92
169	73	61	25.5593	35	1	0	5.3	#NULL!	2.66	1.02	5.05	2.82091	75	125	89	0.9	0	10	47	30	9	191006	105.389	23	28	67	37	1486722	47	29	3.3	#NULL!	#NULL!	#NULL!	12.2	0.46	#NULL!	#NULL!	161	80
175	100	79	32.6531	36	1	0	5.52	#NULL!	2.32	0.83	5.75	3.86545	84	120	84	0.6	0	8.4	49	30	8.4	173917	79.2479	23	35	69	39	1244342	46	29	4.6	9.18	5.32	160	13.2	6.63	#NULL!	330	164	111
178	88	64	27.7743	44	1	0	6.12	7.49	1.73	1.07	4.39	2.53364	76	132	89	2.9	0	9	48	31	8.5	177223	86.0596	20	31	65	36	1072909	23	16	6.3	7.31	5.22	165	13	0.56	10.3	190	158	92
160	69	46	26.9531	52	0	0	5.96	8.11	2.49	0.91	5.42	3.37818	72	130	79	2.756	0	7	52	29	7.3	156846	91.9215	21	27	73	42	1277957	12	19	3.7	5.1	4.57	140	13.1	1.64	#NULL!	232	193	113
175	110	72	35.9184	48	1	0	4.81	#NULL!	2.25	1.11	5.14	3.00727	76	135	69	4.8	0	8.3	53	35	8	191279	82.3557	19	28	63	35	2167786	150	69	3.8	#NULL!	#NULL!	#NULL!	11.8	3.02	45.2	#NULL!	180	109
181	110	77	33.5765	36	1	0	5.64	#NULL!	1.85	1.09	4.7	2.76909	72	128	82	4.89	0	11	51	32	10	250207	106.056	22	25	66	36	1506926	20	19	4.8	#NULL!	#NULL!	#NULL!	12.5	0.99	#NULL!	#NULL!	149	85
177	100	58	31.9193	39	1	0	5.26	#NULL!	1.92	1	4.6	2.72727	88	136	64	1.2	0	9	55	37	9.6	241592	109.476	23	23	60	31	2229846	17	16	2.9	6.16	5.18	155	13.4	2.76	10.4	275	150	91
180	110	54	33.9506	37	1	0	4.92	9.6	2.91	1.82	3.55	1.40727	64	129	80	8.1	0	8.3	52	35	7.7	180763	76.8192	20	26	61	33	1908126	96	42	3.8	8.46	5.76	172	13.3	3.05	#NULL!	184	157	99
170	113	46	39.1003	35	0	0	5.62	#NULL!	2.53	1.23	6.13	3.75	84	133	78	1.48	0	10	52	34	10	241932	103.811	22	32	65	35	2110048	32	16	2.2	12.27	4.79	132	13.1	5.45	6.6	321	141	95
